# Supplementary material for: Whole Genome Analysis of Epidemiologically Closely Related Staphylococcus aureus Isolates
Source: PLoS One. 2013 Oct 21;8(10):e78340. doi: 10.1371/journal.pone.0078340 (PMC3804489; doi:10.1371/journal.pone.0078340)
Supplement: Table S1 — SNPs in strain S1800 and S1805. (XLSX) [file pone.0078340.s001.xlsx]

## Sheet: Blad1
SNP (1800-1805)	normal nucleotide	SNP in1800	SNP in 1805	SNP effect (1800-1805)	annotation
ca	c		x	intergenic region	adenylosuccinate synthetase*
gt	g		x	intergenic region	putative thiamine pyrophosphate enzyme
ct	c		x	R-C	type I restriction modification system
ct	c		x	P-L	PTS system IIa component
ga	a	x		R-H	conserved hypothetical protein
gt	g		x	G-V	triacylglycerol lipase
tc	c	x		N-S	putative Sec independent protein
tc	t		x	intergenic region	hypothetical protein
ta	t			intergenic region	nitroreductase family
cg	c		x	intergenic region	hypothetical protein
ga	a	x		intergenic region	hypothetical protein
gt	g		x	intergenic region	cobalamin synthesis protein
tc	t			L-P	glutamate synthase, large subunit
tc	c	x		intergenic region	putative membrane protein
ct	c		x	P-S	sodium-hydrogen exchange family protein
tc	c	x		YH	multidrug resistance ABC transporter ATP binding protein
tc	c	x		silent	ABC transporter, permease protein
ag	a		x	I-V	ABC transporter, ATP binding protein
ag	g	x		silent	peptide chain release
ga	a	x		G-D	GCN5-related N-acetyltransferase
ct	c		x	silent	cysteinedesulforase
tg	t			C-G	DltD central domain protein
tc	c	x		intergenic region	conserved hypothetical protein
ga	g		x	GS	transport system extracellular binding lipoprotein
ct	t	x		intergenic region	ATL autolysin trnascriptional regulator
ct	c		x	silent	SpoU rRNA methylase family protein
tc	c	x		L-S	pbp1
ga	a	x		A-T	hypothetical protein
ct	t	x		intergenic region	ribonuclease III
tc	c	x		TA	membrane protein
ag	a		x	K-E	putative DNA processing protein DprA
gc	g		x	E-Q	GTP-sensing transcriptional pleiotropic repressor CodY
ga	g		x	intergenic region	ribosome binding factor A
ag	a		x	silent	pyruvate ferredoxin oxidoreductase alpha chain
ag	a		x	H-R	mutS
ac	c	x		I-L	GTP-binding protein HSR1 related
ct	c		x	VI	conserved hypothetical protein
tc	tc**	x	x	silent	very large surface protein
gc	g			H-D	ebhA
ct	c		x	A-T	ebhA
tc	c	x		K-E	30S ribosomal protein S1
tc	t		x	I-M	putative pyridine nucleotide-disulphide oxidoreductase
tc	t		x	N-D	peptidoglycan binding LysR
ct	c		x	P-S	glucose-6-dehydrogenase
ct	c		x	A-T	dihydrolipoyl dehydrogenase
ag	g	x		I-T	Bcl2 family protein
tc	c	x		I-V	Bcl2 family protein
ct	ct**	x	x	silent	possible nicotinate-nucleotide adenyltransferase/shikimate-5-dehydrogensae
tc	c	x		H-R	conserved hypothetical protein
ag	g	x		silent	possible exodeoxyribonuclease alpha subunit/helicase RedD/TraA family
tc	t		x	silent	Cy steinedesulforase/aminotransferase
ag	a		x	I-T	histidyl-tRNA synthase
tc	c	x		S-G	D-Tyrosyl-tRNA deacylase
ac	c	x		L-V	SpoOB-associated GTP binding protein
ga	a	x		silent	threonyl tRNA syntase
tc	t		x	intergenic region	haptoglobin binding protein
ag	g	x		L-P	formate tetrahydrofolate ligase
ct	t	x		G-D	Mrp protein
tg	g	x		S-R	conserved hypothetical protein
ct	c		x	E-K	epidermin immunity protein F
tc	t		x	silent	epidermin leader peptide processing serine protease EpiP
ga	g		x	R-C	conserved hypothetical protein
gt	g		x	T-N	chaperonin groL
ag	g	x		silent	pututive glycopeprotease
ag	a		x	E-G	2-isopropylmalate synthase
tc	c	x		L-P	autoinducer sensor protein
at	a		x	Y-F	sensor histidine kinase KpD
ga	g		x	silent	alanine racemase
ga	g		x	HY	6-phospho-beta-galactosidase
tc	c	x		T-A	aldo/keto reductase family
ag	a		x	intergenic region	50S ribosomal protein L15
ag	g	x		M-V	GNC5-related N-acetyltransferase glucose uptake protein
ga	g		x	R-C	conserved hypothetical protein
ga	g		x	P-S	hypothetical protein
ct	c		x	R-Q	imidazoleproprionase
ta	a	x		I-N	CorA-like Mg2+ transporter protein
tc	t		x	intergenic region	MarR family regulatory protein
at	a		x	intergenic region	cation ion efflux family
ct	c		x	intergenic region	putative dethiobiotin synthase
tc	t		x	intergenic region	conserved hypothetical protein
ct	c		x	intergenic region	hypothetical protein
ga	g		x	silent	putative gluconokinase
at	a		x	intergenic region	conserved hypothetical protein
ag	a		x	intergenic region	ABC transporter, ATP binding protein
ac	c	x		CG	squalene synthase
tg	t		x	KQ	squalene synthase
tc	t	x		V-A	hypothetical protein
ct	c		x	silent	fructose biphosphatase
gt	gt**	x	x	Q-K	putative cell wall anchored protein
gt	g		x	L-I & A-D	phosphoribosylformimino-5-aminoimidazole carboxamide ribotide isomerase
ct	t	x		V-I	putative membrane protein
*mutation in front of gene encoding the mentioned protein
**both variants have been found earlier
